# Supplementary material for: High-resolution imaging of the osteogenic and angiogenic interface at the site of murine cranial bone defect repair via multiphoton microscopy
Source: eLife. 2022 Nov 3;11:e83146. doi: 10.7554/eLife.83146 (PMC9678361; doi:10.7554/eLife.83146)
Supplement: Figure 1—source data 1. [file elife-83146-fig1-data1.zip]

Archive with 81 entries (81 files):
- Figure 1/000 non injury normal bone top side scan top 23 slices cd31 endo gfp.tif
- Figure 1/000 non injury normal bone top side scan top 23 slices cd31 endo gfp-shg.tif
- Figure 1/000 non injury normal bone top side scan top 23 slices gfp.tif
- Figure 1/002 1mm day 1 top 20 slices endo cd31 gfp shg.tif
- Figure 1/002 1mm day 1 top 20 slices endo cd31 gfp.tif
- Figure 1/002 1mm day 1 top slices gfp.tif
- Figure 1/002 day 1 top cd31only.tif
- Figure 1/002 day 1 top cd31only-1 removed outliners.tif
- Figure 1/002 day 1 top endo.tif
- Figure 1/004 1mm day 3 top 23 slices endo cd31 gfp shg.tif
- Figure 1/004 1mm day 3 top 23 slices endo cd31 gfp shg-2.tif
- Figure 1/004 1mm day 3 top 23 slices endo cd31 gfp.tif
- Figure 1/004 1mm day 3 top all slice endo cd31 gfp-shg good-2.tif
- Figure 1/004 1mm day 3 top all slice gfp-good-2.tif
- Figure 1/004 day 3  top cd31only-crop remove outliner.tif
- Figure 1/004 day 3  top cd31only-crop.tif
- Figure 1/004 day 3  top endo.tif
- Figure 1/165 1mm day 21  side 2  flip cd31 endo gfp shg good.tif
- Figure 1/165 1mm day 21  side 2  flip cd31 endo gfp shg.tif
- Figure 1/165 1mm day 21  side 2  flip cd31 endo gfp shg-2.tif
- Figure 1/165 1mm day 21  side 2  flip gfp.tif
- Figure 1/165 1mm day 21  side 2  top  cd31 endo gfp  shg zoom-3 - Copy.tif
- Figure 1/165 1mm day 21  side 2  top  cd31 endo gfp shg zoom-2 - Copy.tif
- Figure 1/165 1mm day 21  side 2  top  cd31 endo gfp zoom-2 - Copy.tif
- Figure 1/165 1mm day 21  side 2  top  cd31 endo gfp zoom-3 - Copy.tif
- Figure 1/165 1mm day 21  side 2  top  cd31 only crop.tif
- Figure 1/165 1mm day 21  side 2  top  cd31 only endo gfp shg.tif
- Figure 1/165 1mm day 21  side 2  top  cd31 only endo gfp.tif
- Figure 1/165 1mm day 21  side 2  top  cd31 only endo.tif
- Figure 1/165 1mm day 21  side 2  top  cd31 only.tif
- Figure 1/165 1mm day 21  side 2  top  endo.tif
- Figure 1/165 1mm day 21  side 2  top  slice 28 cd31 endo gfp.tif
- Figure 1/165 1mm day 21  side 2  top  slice 28 cd31 endo gfp-1.tif
- Figure 1/165 1mm day 21  side 2  top  slice 28 cd31 endo gfp-2 shg.tif
- Figure 1/165 1mm day 21  side 2  top cd31 endo gfp shg good.tif
- Figure 1/165 1mm day 21  side 2  top cd31 endo gfp shg.tif
- Figure 1/909 day 10 1mm top side 34 sliced gfp new.tif
- Figure 1/no injury top cd31only crop final.tif
- Figure 1/no injury top cd31only crop final-2.tif
- Figure 1/no injury top cd31only crop removed outliners.tif
- Figure 1/no injury top cd31only crop.tif
- Figure 1/no injury top cd31only endo crop final.tif
- Figure 1/no injury top endo cd31only gfp no shg-2.tif
- Figure 1/no injury top endo cd31only gfp.tif
- Figure 1/no injury top endo cd31only.tif
- Figure 1/no injury top endo.tif
- Figure 1/RE013 day 14  side 1 top side cd31 only crop remove outlines.tif
- Figure 1/RE013 day 14  side 1 top side cd31 only crop.tif
- Figure 1/RE013 day 14  side 1 top side endo.tif
- Figure 1/RE013 day 14 side 1 top 39 slices  endo cd31 gfp shg.tif
- Figure 1/RE013 day 14 side 1 top 39 slices  endo cd31 gfp.tif
- Figure 1/RE013 day 14 side 1 top 39 slices  gfp.tif
- Figure 1/RE013 day 14 top side 2  gfp cd31 endo shg zoom 1 - Copy.tif
- Figure 1/RE013 day 14 top side 2  gfp cd31 endo zoom 1 - Copy.tif
- Figure 1/RE013 day 14 top side cd31 only - Copy.tif
- Figure 1/RE013 day 14 top side cd31 only endo gfp shg.tif
- Figure 1/RE013 day 14 top side cd31 only endo gfp.tif
- Figure 1/RE013 day 14 top side cd31 only endo.tif
- Figure 1/RE013 day 14 top side cd31 only remove outliner.tif
- Figure 1/RE013 day 14 top side cd31 only.tif
- Figure 1/RE013 day 14 top side endo.tif
- Figure 1/RE016 day 10 top side 1 33 slices for quan gfp cd31 endo good.tif
- Figure 1/RE016 day 10 top side 1 33 slices for quan gfp cd31 endo shg good.tif
- Figure 1/RE016 day 10 top side 1 33 slices for quan gfp cd31 endo shg zoom 1 - Copy.tif
- Figure 1/RE016 day 10 top side 1 33 slices for quan gfp cd31 endo shg zoom 1.tif
- Figure 1/RE016 day 10 top side 1 33 slices for quan gfp cd31 endo shg.tif
- Figure 1/RE016 day 10 top side 1 33 slices for quan gfp cd31 endo zoom 1.tif
- Figure 1/RE016 day 10 top side 1 33 slices for quan gfp.tif
- Figure 1/RE016 day 10 top side cd31 only endo gfp shg.tif
- Figure 1/RE016 day 10 top side cd31 only endo gfp.tif
- Figure 1/RE016 day 10 top side cd31 only endo.tif
- Figure 1/RE016 day 10 top side cd31 only.tif
- Figure 1/RE016 day10 topside cd31 only crop remove outliner.tif
- Figure 1/RE016 day10 topsideendo.tif
- Figure 1/RE085 day 5 1mm top side 1 cd31 only and endo 2.tif
- Figure 1/RE085 day 5 1mm top side 1 cd31 only and endo.tif
- Figure 1/RE085 day 5 1mm top side 1 cd31 only crop.tif
- Figure 1/RE085 day 5 1mm top side 1 endo.tif
- Figure 1/RE085 day 5 1mm top side 2 gfp endo cd31- shg.tif
- Figure 1/RE085 day 5 1mm top side 2 gfp endo cd31.tif
- Figure 1/RE085 day 5 1mm top side 2 gfp.tif
