# Supplementary material for: High-resolution imaging of the osteogenic and angiogenic interface at the site of murine cranial bone defect repair via multiphoton microscopy
Source: eLife. 2022 Nov 3;11:e83146. doi: 10.7554/eLife.83146 (PMC9678361; doi:10.7554/eLife.83146)
Supplement: Figure 2—source data 1. [file elife-83146-fig2-data1.zip]

Archive with 74 entries (74 files):
- Figure 2/000 non injury normal bone flip side scan gfp.tif
- Figure 2/000 non injury normal bone top side scan bottom slices cd31 endo gfp shg.tif
- Figure 2/000 non injury normal bone top side scan bottom slices cd31 endo gfp.tif
- Figure 2/000 non injury normal bone top side scan bottom slices cd31 endo good.tif
- Figure 2/001 1mm day 1 flip for quan_ gfp-2.tif
- Figure 2/002 1mm day 1 flip cd31only.tif
- Figure 2/002 1mm day 1 flip endo only.tif
- Figure 2/002 1mm day 1 flip for quan_cd31 endo gfp shg.tif
- Figure 2/002 1mm day 1 flip for quan_cd31 endo gfp.tif
- Figure 2/002 1mm day 1 flip for quan_cd31 endo.tif
- Figure 2/002 1mm day 1 flip for quan_endo cd31 gfp shg.tif
- Figure 2/002 1mm day 1 flip for quan_endo cd31 gfp.tif
- Figure 2/002 1mm day 1 flip for quan_gfp.tif
- Figure 2/004 1mm day 3 cd31 only.tif
- Figure 2/004 1mm day 3 flip for quan-40 slices 4x4_ endo cd31 gfp good.tif
- Figure 2/004 1mm day 3 flip for quan-40 slices 4x4_ endo cd31 gfp shg good.tif
- Figure 2/004 1mm day 3 flip for quan-40 slices 4x4_ endo cd31 shg good.tif
- Figure 2/004 1mm day 3 flip for quan-40 slices 4x4_ endo.tif
- Figure 2/004 1mm day 3 flip for quan-40 slices 4x4_cd31 endo.tif
- Figure 2/004 1mm day 3 flip for quan-40 slices 4x4_gfp cd31 endo.tif
- Figure 2/004 1mm day 3 flip for quan-40 slices 4x4_shg cd31 endo gfp.tif
- Figure 2/004 1mm day 3 flip for quan-40 slices 4x4_shg cd31 endo.png
- Figure 2/165 1mm day 21  side 1  flip cd31 endo gfp-shg.tif
- Figure 2/165 1mm day 21  side 2  flip cd31 endo gfp shg.tif
- Figure 2/165 1mm day 21  side 2  flip cd31 endo gfp shg-2.tif
- Figure 2/165 1mm day 21  side 2  flip cd31 endo gfp.tif
- Figure 2/165 1mm day 21  side 2  flip cd31 endo gfp-2.tif
- Figure 2/165 day 21 side 1 flip for quan-40 slices 4x4_cd31 endo gfp shg-2.tif
- Figure 2/165 day 21 side 1 flip for quan-40 slices 4x4_cd31 endo gfp-2.tif
- Figure 2/165 day 21 side 1 flip for quan-40 slices 4x4_gfp-2.tif
- Figure 2/165 day 21 side 2 flip 40 slices cd31only.tif
- Figure 2/165 day 21 side 2 flip for quan-40 slices 4x4_ enod cd31.tif
- Figure 2/165 day 21 side 2 flip for quan-40 slices 4x4_ gfp enod cd31 shg.tif
- Figure 2/165 day 21 side 2 flip for quan-40 slices 4x4_ gfp enod cd31.tif
- Figure 2/165 day 21 side 2 flip for quan-40 slices 4x4_.png
- Figure 2/165 day 21 side 2 flip for quan-40 slices 4x4_shg gfp enod cd31.tif
- Figure 2/RE013 day 14 side 1 flip endo.tif
- Figure 2/RE013 day 14 side 1 flip for quan-40 slices 4x4 endo cd31 gfp.tif
- Figure 2/RE013 day 14 side 1 flip for quan-40 slices 4x4 endo cd31 shg gfp.tif
- Figure 2/RE013 day 14 side 1 flip for quan-40 slices 4x4 endo gfp cd31 shg.tif
- Figure 2/RE013 day 14 side 1 flip for quan-40 slices 4x4 endo gfp cd31.png
- Figure 2/RE013 day 14 side 1 flip for quan-40 slices 4x4 endo gfp cd31.tif
- Figure 2/RE013 day 14 side 1 flip for quan-40 slices 4x4 gfp endo cd31-3.tif
- Figure 2/RE013 day 14 side 1 flip for quan-40 slices 4x4 gfp.tif
- Figure 2/RE013 day 14 side 1 flip for quan-40 slices 4x4 gfp-3.tif
- Figure 2/RE013 day 14 side 2 flip cd31 only.tif
- Figure 2/RE013-day 14 side 2 flip Composite CD31 and Endo shg gfp.tif
- Figure 2/RE013-day 14 side 2 flip Composite CD31 and Endo shg.tif
- Figure 2/RE013-day 14 side 2 flip Composite CD31 and Endo.tif
- Figure 2/RE013-day 14 side 2 flip Composite Endo.tif
- Figure 2/RE013-day 14 side 2 flip Composite GFP.tif
- Figure 2/RE016 day 10 flip side 1 endo.tif
- Figure 2/RE016 day 10 flip side 1 for quan cd31 endo.tif
- Figure 2/RE016 day 10 flip side 1 for quan cd31 endo-cleaned.tif
- Figure 2/RE016 day 10 flip side 1 for quan gfp cd31 endo enhanced.tif
- Figure 2/RE016 day 10 flip side 1 for quan gfp cd31 endo shg.tif
- Figure 2/RE016 day 10 flip side 1 for quan gfp cd31 endo.png
- Figure 2/RE016 day 10 flip side 1 for quan gfp cd31 endo.tif
- Figure 2/RE016 day 10 flip side 1 for quan gfp endo cd31 shg.tif
- Figure 2/RE016 day 10 flip side 1 for quan gfp endo cd31.tif
- Figure 2/RE016 day 10 flip side 1 for quan gfp.tif
- Figure 2/RE016 day 10 flip side 2  cd31 only.tif
- Figure 2/RE016 day 10 top side 1 33 slices for quan gfp cd31 endo shg zoom 1 - Copy.tif
- Figure 2/RE085 day 5 flip side 2 cd31 only.tif
- Figure 2/RE085 day 5 flip side 2 for quan endo cd31  good.tif
- Figure 2/RE085 day 5 flip side 2 for quan endo cd31 gfp good.tif
- Figure 2/RE085 day 5 flip side 2 for quan endo cd31 gfp good-3.tif
- Figure 2/RE085 day 5 flip side 2 for quan endo cd31 gfp shg.tif
- Figure 2/RE085 day 5 flip side 2 for quan endo cd31 gfp.tif
- Figure 2/RE085 day 5 flip side 2 for quan endo cd31.tif
- Figure 2/RE085 day 5 flip side 2 for quan gfp.tif
- Figure 2/RE085 day 5 flip side 2 for quan_gfp endo cd31.png
- Figure 2/RE085 day 5 flip side 2endo only.tif
- Figure 2/time course vascular changes 1 mm defect.pzfx
