# Supplementary material for: High-resolution imaging of the osteogenic and angiogenic interface at the site of murine cranial bone defect repair via multiphoton microscopy
Source: eLife. 2022 Nov 3;11:e83146. doi: 10.7554/eLife.83146 (PMC9678361; doi:10.7554/eLife.83146)
Supplement: Figure 3—source data 1. [file elife-83146-fig3-data1.zip]

Archive with 24 entries (24 files):
- Figure 3/304-BMX1 side1 flip  endo only.tif
- Figure 3/304-BMX1 side1 flip  shg endo bmx1composite.tif
- Figure 3/304-BMX1 side1 flip bmx1 endo.tif
- Figure 3/304-BMX1 side1 flip bmx1 shg.tif
- Figure 3/304-BMX1 side1 flip bmx1.tif
- Figure 3/420+ apln side 2 Apln.tif
- Figure 3/420+ apln side 2 Apln-2.tif
- Figure 3/420+ apln side 2 CD31.tif
- Figure 3/420+ apln side 2 composite.tif
- Figure 3/420+ apln side 2 Endo.tif
- Figure 3/420+ apln side 2 endo-2.tif
- Figure 3/420+ apln side 2 SHG CD31-2.tif
- Figure 3/420+ apln side 2 SHG composite-2.tif
- Figure 3/420+ apln side 2 SHG.tif
- Figure 3/420+ apln side 2 SHG-2.tif
- Figure 3/420+ apln with PTH side 2_fused_110um below cd31 and apln shg.tif
- Figure 3/420+ apln with PTH side 2_fused_110um below cd31 and endo and apln shg.tif
- Figure 3/420+ apln with PTH side 2_fused_110um below cd31 and endo shg.tif
- Figure 3/420+ apln with PTH side 2_fused_110um below endo and apln shg.tif
- Figure 3/420+ apln with PTH side 2_fused_cd31 apln.tif
- Figure 3/420+ apln with PTH side 2_fused_endo apln.tif
- Figure 3/420+ apln with PTH side 2_fused_endo cd31 apln.tif
- Figure 3/420+ apln with PTH side 2_fused_endo cd31 shg.tif
- Figure 3/420+ apln with PTH side 2_fused_endo cd31.tif
