# Supplementary material for: High-resolution imaging of the osteogenic and angiogenic interface at the site of murine cranial bone defect repair via multiphoton microscopy
Source: eLife. 2022 Nov 3;11:e83146. doi: 10.7554/eLife.83146 (PMC9678361; doi:10.7554/eLife.83146)
Supplement: Figure 4—source data 1. [file elife-83146-fig4-data1.zip]

Archive with 1 entries (1 files):
- Figure 4 movie.avi
