# Supplementary material for: High-resolution imaging of the osteogenic and angiogenic interface at the site of murine cranial bone defect repair via multiphoton microscopy
Source: eLife. 2022 Nov 3;11:e83146. doi: 10.7554/eLife.83146 (PMC9678361; doi:10.7554/eLife.83146)
Supplement: Figure 4—source data 2. [file elife-83146-fig4-data2.zip]

Archive with 17 entries (17 files):
- Figure 4/4A1.tif
- Figure 4/4A2.tif
- Figure 4/4A3.tif
- Figure 4/4A4.tif
- Figure 4/4B1.tif
- Figure 4/4B2.tif
- Figure 4/4B3.tif
- Figure 4/4B4.tif
- Figure 4/805_Reg1_Comp_10x-croped labeled new1 slice28.jpg
- Figure 4/805_Reg1_Comp_10x-croped labeled new1 slice35 crop.jpg
- Figure 4/805_Reg1_Comp_10x-croped labeled new1 slice35 no shg crop.jpg
- Figure 4/805_Reg1_Comp_10x-croped labeled new1 slice35 vessel only-crop.jpg
- Figure 4/805_Reg1_Comp_10x-croped labeled new1 slice35.jpg
- Figure 4/Fig4H.pzf
- Figure 4/Fig4I.pzf
- Figure 4/Fig4J.pzf
- Figure 4/Fig4K.pzf
