# Supplementary material for: High-resolution imaging of the osteogenic and angiogenic interface at the site of murine cranial bone defect repair via multiphoton microscopy
Source: eLife. 2022 Nov 3;11:e83146. doi: 10.7554/eLife.83146 (PMC9678361; doi:10.7554/eLife.83146)
Supplement: Figure 5—source data 1. [file elife-83146-fig5-data1.zip]

Archive with 9 entries (9 files):
- Figure 5/5A1.tif
- Figure 5/5A2.tif
- Figure 5/5A3.tif
- Figure 5/5A4.tif
- Figure 5/Fig5B.pzf
- Figure 5/Fig5C1.pzf
- Figure 5/Fig5C2.pzf
- Figure 5/Fig5C3.pzf
- Figure 5/Fig5C4.pzf
